# Supplementary material for: Response to Cold: A Comparative Transcriptomic Analysis in Eight Cold-Adapted Yeasts
Source: Front Microbiol. 2022 Feb 23;13:828536. doi: 10.3389/fmicb.2022.828536 (PMC8905146; doi:10.3389/fmicb.2022.828536)
Supplement: Supplementary Table 2 — Number of ORFs classified according to metabolic pathways, using KAAS, KEGG Automatic Annotation Server, from more general (Path1) to more specific (Path3) pathway. [file Table_2.XLSX]

## Sheet: S2
	Table S2. Number of ORFs classified according to metabolic pathways, using KAAS - KEGG Automatic Annotation Server, from more general (Path1) to more specific (Path3) pathway.
	Path1	Path2	Path3	Crysp	Csake	Lcrea	Mgeli	Pgla	Tetsp	Vvic	Wanom
	Metabolism	Carbohydrate metabolism	Pyruvate metabolism	31	27	52	48	29	48	56	53
			Glycolysis / Gluconeogenesis	34	21	50	35	31	42	50	23
			Amino sugar and nucleotide sugar metabolism	26	18	25	26	28	27	32	28
			Glyoxylate and dicarboxylate metabolism	18	15	26	32	19	23	22	22
			Fructose and mannose metabolism	20	11	20	17	18	30	28	25
			Pentose and glucuronate interconversions	13	6	12	17	19	39	32	12
			Starch and sucrose metabolism	12	16	10	14	16	33	22	19
			Citrate cycle	11	13	14	17	11	21	17	35
			Pentose phosphate pathway	12	12	15	17	11	13	22	24
			Propanoate metabolism	7	15	18	12	8	16	16	24
			Butanoate metabolism	10	13	18	12	10	14	19	17
			Ascorbate and aldarate metabolism	12	6	11	8	12	17	22	14
			Galactose metabolism	6	9	10	8	9	15	15	11
			Inositol phosphate metabolism	7	10	9	10	9	11	6	12
			C5-Branched dibasic acid metabolism	1	2	3	4	2	2	4
		Amino acid metabolism	Glycine serine and threonine metabolism	29	29	38	31	28	36	30	46
			Cysteine and methionine metabolism	25	30	35	32	28	33	33	35
			Alanine aspartate and glutamate metabolism	19	22	16	14	17	13	22	48
			Arginine and proline metabolism	16	18	25	18	16	21	19	30
			Valine leucine and isoleucine degradation	13	9	31	20	14	30	23	22
			Tryptophan metabolism	12	8	22	12	17	31	23	24
			Lysine degradation	12	15	26	11	13	19	18	19
			Tyrosine metabolism	6	15	23	7	8	16	18	24
			Phenylalanine tyrosine and tryptophan biosynthesis	11	13	10	10	9	13	16	27
			Arginine biosynthesis	8	12	11	12	9	11	15	22
			Histidine metabolism	9	9	18	9	6	15	12	12
			Valine leucine and isoleucine biosynthesis	5	13	11	15	7	15	12	10
			Phenylalanine metabolism	4	6	10	3	7	16	11	25
			Lysine biosynthesis	10	13	8	11	10	10	9	10
		Lipid metabolism	Glycerolipid metabolism	21	16	26	17	20	31	34	18
			Glycerophospholipid metabolism	12	27	27	18	13	31	21	31
			Fatty acid degradation	11	13	41	14	14	23	19	21
			Fatty acid biosynthesis	8	2	21	8	6	20	12	16
			Steroid biosynthesis	11	14	7	8	12	12	12	17
			Sphingolipid metabolism	10	7	7	4	10	11	9	13
			Biosynthesis of unsaturated fatty acids	5	7	15	4	8	7	10	14
			Fatty acid elongation	5	3	11	4	6	7	9	8
			alpha-Linolenic acid metabolism	1	6	6	1	4	1	6	8
			Ether lipid metabolism		8	4		1	10	4	4
			Arachidonic acid metabolism	3	3	7	5	3	3	5
			Linoleic acid metabolism	1	1		2	1	6	1
			Cutin suberine and wax biosynthesis			3	1		1
		Energy metabolism	Oxidative phosphorylation	45	60	47	57	49	52	63	81
			Carbon fixation pathways	19	13	22	22	13	18	27	25
			Methane metabolism	18	15	14	24	12	19	18	23
			Sulfur metabolism	9	4	13	10	9	16	12	8
			Nitrogen metabolism	4	4	8	7	6	8	6	7
		Metabolism of cofactors and vitamins	Pantothenate and CoA biosynthesis	10	20	24	19	9	19	13	28
			Nicotinate and nicotinamide metabolism	4	15	8	10	4	20	9	23
			Riboflavin metabolism	5	7	12	10	2	9	11	22
			Folate biosynthesis	2	1	12	12	3	13	8	22
			Biotin metabolism	7	1	15	7	7	12	15	8
			One carbon pool by folate	5	5	5	10	7	12	10	15
			Thiamine metabolism	4	4	13	11	2	10	8	12
			Ubiquinone and other terpenoid-quinone biosynthesis	5	6	13	3	4	12	6	14
			Retinol metabolism	4	3	15	4	3	18	9	3
			Vitamin B6 metabolism	7	8	4	6	7	9	7	11
			Lipoic acid metabolism	3	1	2	1	6	2	5	3
		Nucleotide metabolism	Purine metabolism	23	28	37	30	26	35	37	53
			Pyrimidine metabolism	17	20	25	21	17	19	25	42
		Glycan biosynthesis and metabolism	N-Glycan biosynthesis	3	17	16	18	7	23	16	16
			Various types of N-glycan biosynthesis	3	14	13	10	5	21	14	14
			Glycosylphosphatidylinositol	2	15	14	5	6	14	7	13
			Other types of O-glycan biosynthesis	6	5	10	6	8	8	1	4
			O-Antigen nucleotide sugar biosynthesis	6	2	3	4	7	4	8	5
			Mannose type O-glycan biosynthesis	2	3	5	4	4	2	1	2
			Glycosphingolipid biosynthesis		1	2			6	5
			Other glycan degradation			4			3	3
			Glycosaminoglycan degradation			2			2	3
			Glycosaminoglycan biosynthesis - heparan sulfate / heparin			1			2
			Glycosaminoglycan biosynthesis - chondroitin sulfate / dermatan sulfate						2
			Lipopolysaccharide biosynthesis						1
		Xenobiotics biodegradation and metabolism	Metabolism of xenobiotics by cytochrome P450	4	6	23	8	7	11	9	13
			Drug metabolism - cytochrome P450	3	6	24	6	3	7	6	13
			Chloroalkane and chloroalkene degradation	4	5	19	4	3	8	8	9
			Caprolactam degradation	7	1	8	7	9	12	13	1
			Aminobenzoate degradation	3	4	5		6	11	4	13
			Naphthalene degradation	1	3	10	2	1	3	3	4
			Styrene degradation	1	1	3		2	7	2	7
			Benzoate degradation	1		4		1	4	4
			Toluene degradation	1		1	1	1	6	2	1
			Drug metabolismenzymes		11
			Chlorocyclohexane and chlorobenzene degradation	1		1	1	1	3	2
			Fluorobenzoate degradation	1		1	1	1	3	2
			Atrazine degradation		1	1			2	1
			Steroid degradation						1
		Metabolism of other amino acids	Glutathione metabolism	10	13	20	23	11	13	20	29
			beta-Alanine metabolism	10	16	23	5	10	13	17	26
			Cyanoamino acid metabolism	1	1	8	10	3	15	14	13
			Selenocompound metabolism	3	4	5	4	5	11	2	1
			Taurine and hypotaurine metabolism	5	2	4	2	3	4	8	5
			Phosphonate and phosphinate metabolism	1	2	1			3	2	1
			D-Arginine and D-ornithine metabolism	2	1	1		1	2		2
			D-Glutamine and D-glutamate metabolism							2
		Biosynthesis of other secondary metabolites	Phenylpropanoid biosynthesis	1		7	9	1	11	10	7
			Isoquinoline alkaloid biosynthesis	3	3	4	2	5	6	8	13
			Tropane piperidine and pyridine alkaloid biosynthesis	2	4	6	3	2	6	7	14
			Monobactam biosynthesis	3	2	2	2	2	6	5	1
			Glucosinolate biosynthesis	1	1	3	5	1	3	2	1
			Betalain biosynthesis	1	1	1		3	5	3
			Carbapenem biosynthesis		1		1		1	2	4
			Indole alkaloid biosynthesis	1				3	1	2
			Phenazine biosynthesis	2					3
			Aflatoxin biosynthesis							1	1
			Flavone and flavonol biosynthesis							1
		Metabolism of terpenoids and polyketides	Terpenoid backbone biosynthesis	7	13	12	11	8	12	16	15
			Insect hormone biosynthesis	3	2	6	2	2	6	5	5
			Limonene and pinene degradation	3	2	6	2	2	5	5	5
			Sesquiterpenoid and triterpenoid biosynthesis	1	1			2	2	1	4
			Geraniol degradation			3	2		2	1
			Biosynthesis of ansamycins							2	2
			Carotenoid biosynthesis					1	2	1
			Polyketide sugar unit biosynthesis						2
	Genetic Information Processing	Translation	Ribosome	74	94	91	75	70	140	127	119
			RNA transport	25	28	41	28	24	41	39	40
			Ribosome biogenesis in eukaryotes	18	25	23	22	20	40	33	48
			mRNA surveillance pathway	20	24	20	11	19	30	21	23
			Aminoacyl-tRNA biosynthesis	6	21	16	16	12	27	16	23
		Folding sorting and degradation	Protein processing in endoplasmic reticulum	25	32	42	44	27	47	46	43
			Ubiquitin mediated proteolysis	22	21	25	24	21	35	30	50
			Proteasome	18	31	27	27	19	22	24	31
			RNA degradation	17	22	18	16	18	29	15	45
			SNARE interactions in vesicular transport	11	14	12	7	12	11	14	21
			Protein export	7	12	11	9	8	11	14	12
			Sulfur relay system	2	6	11	6	5	6	3	12
		Transcription	Spliceosome	36	39	52	45	48	48	52	61
			RNA polymerase	13	21	9	12	19	10	12	33
			Basal transcription factors	3	18	14	11	5	21	11	28
		Replication and repair	Nucleotide excision repair	10	22	17	14	16	25	16	33
			DNA replication	7	20	22	16	9	24	19	22
			Mismatch repair	6	14	13	8	10	14	11	14
			Homologous recombination	4	8	9	9	4	15	7	22
			Base excision repair	1	7	8	10	5	12	6	18
			Non-homologous end-joining	1	2	2	5		6	1	1
	Cellular Processes	Transport and catabolism	Endocytosis	36	40	39	38	36	44	44	51
			Peroxisome	22	28	46	13	22	42	24	49
			Phagosome	19	16	26	32	23	26	33	31
			Autophagy	12	51	16	18	15	16	24	24
			Lysosome	20	13	17	20	21	18	23	13
			Mitophagy	7	21	8	8	6	12	7	22
		Cell growth and death	Cell cycle	27	22	37	28	27	59	38	63
			Meiosis	20	15	17	17	19	26	27	18
			Cellular senescence	13	16	17	19	14	20	17	29
			Apoptosis	10	12	18	16	9	13	14	9
			p53 signaling pathway	4	2	5	6	3	7	8	9
			Ferroptosis	1	3	9	1	3	9	5	3
	Environmental Information Processing	Signal transduction	mTOR signaling pathway	21	14	18	25	19	25	29	29
			Sphingolipid signaling pathway	19	11	17	14	21	20	21	23
			cAMP signaling pathway	16	14	20	14	19	20	18	12
			cGMP-PKG signaling pathway	14	10	15	14	15	19	17	13
			AMPK signaling pathway	12	11	14	6	13	15	18	23
			Two-component system	6	5	10	14	6	26	13	14
			Phospholipase D signaling pathway	10	8	12	13	11	14	16	7
			FoxO signaling pathway	5	10	12	12	6	11	10	23
			Calcium signaling pathway	8	6	11	8	9	12	9	9
			Phosphatidylinositol signaling system	7	6	9	8	8	6	8	9
			Apelin signaling pathway		11
		Membrane transport	ABC transporters	8	5	2	4	6	7	5	6
		Signaling molecules and interaction	Cell adhesion molecules						1
