# Supplementary material for: Response to Cold: A Comparative Transcriptomic Analysis in Eight Cold-Adapted Yeasts
Source: Front Microbiol. 2022 Feb 23;13:828536. doi: 10.3389/fmicb.2022.828536 (PMC8905146; doi:10.3389/fmicb.2022.828536)
Supplement: Supplementary Table 3 — Log2 fold change for putative genes related to stress responses. [file Table_3.XLSX]

## Sheet: S3
	Table S3. Log2 fold change for putative genes related to stress responses.
	Protein	Stress	Crysp	Csake	Lcrea	Mgeli	Pgla	Tetsp	Vvic	Wanom
	ATP dependent RNA helicase	Abiotic		-1.17
	ATP dependent RNA helicase DBP2	Abiotic		-2.34				1.12
	ATP dependent RNA helicase DDX19 DBP5	Abiotic		-1.1
	ATP dependent RNA helicase DDX46 PRP5	Abiotic								1.22
	ATP dependent RNA helicase DDX5 DBP2	Abiotic		-2.34				1.12
	ATP dependent RNA helicase DHX8 PRP22	Abiotic					1.86
	ATP dependent RNA helicase DOB1	Abiotic			-1.71
	ATP dependent RNA helicase FAL1	Abiotic		-1.17
	ATP dependent RNA helicase prh1	Abiotic					1.86
	beta glucosidase	Abiotic		-1.18	-1.27			-1.665		-2.95857
	mitogen activated kinase kinase 1	Abiotic					-1.27
	Pre mRNA processing ATP dependent RNA helicase prp11	Abiotic								1.22
	pre mRNA splicing factor ATP dependent RNA helicase DHX15 PRP43	Abiotic		-1.19				1.29		1.25
	pre mRNA splicing factor ATP dependent RNA helicase DHX38 PRP16	Abiotic	0.4
	pre mRNA splicing factor ATP dependent RNA helicase PRP16	Abiotic						1.29		1.25
	Pre mRNA splicing factor ATP dependent RNA helicase PRP43	Abiotic		-1.19
	pre mrna splicing helicase	Abiotic								1.34
	pre mRNA splicing helicase BRR2	Abiotic								1.34
	triacylglycerol lipase	Abiotic								-1.06
	1 3 beta glucan synthase	Cell wall								1.2
	cell wall integrity and stress response component	Cell wall		-1.05
	3 keto steroid reductase	Cold								1.99
	3 methylcrotonyl CoA carboxylase alpha subunit	Cold						-1.58
	3 methylcrotonyl CoA carboxylase beta subunit	Cold						-1.57
	3 methylcrotonyl CoA carboxylase subunit alpha	Cold						-1.58
	5 aminolevulinic acid synthase	Cold					1.26
	acyl CoA desaturase	Cold								-1.44
	alcohol dehydrogenase	Cold					-1.505			-2.60875
	alcohol dehydrogenase ADH2	Cold								-6.445
	alcohol dehydrogenase NADP+	Cold	-1.28		-0.105		-1.56893		1.39	1.03
	alcohol dehydrogenase propanol preferring	Cold				-1.69				-6.445
	condensin complex subunit 2	Cold								-1.25
	fatty acid desaturase	Cold		-1.65
	glycerol 3 phosphate O acyltransferase dihydroxyacetone phosphate acyltransferase	Cold		-1.29
	glycerol kinase	Cold		1.21						-2.218
	NADP dependent alcohol dehydrogenase	Cold							1.39	1.03
	omega 3 fatty acid desaturase Delta 15 desaturase	Cold		-1.65						1.22
	omega 6 fatty acid desaturase acyl lipid omega 6 desaturase Delta 12 desaturase	Cold						1.48
	S hydroxymethyl glutathione dehydrogenase alcohol dehydrogenase	Cold	1.26667		-1.22		-1.34
	stearoyl CoA desaturase Delta 9 desaturase	Cold								-1.44
	Autophagy related 8	Endoplasmic reticulum								-1.04
	carbon catabolite derepressing kinase	Endoplasmic reticulum								-1.77667
	Cytochrome b5 reductase 4	Endoplasmic reticulum								2.87
	E3 ubiquitin protein ligase synoviolin	Endoplasmic reticulum								2.105
	Eukaryotic translation initiation factor 3 subunit E	Environmental								1.06
	Ribonuclease H like domain containing	Environmental			-3.34
	short chain dehydrogenase	Environmental					-1.23	-1
	target of rapamycin complex subunit LST8	Environmental	2.43
	2 hydroxyacid dehydrogenase	General						2.44
	20S proteasome subunit alpha 2	General								1.03
	20S proteasome subunit alpha 3	General	1.16
	20S proteasome subunit alpha 4	General								1.24
	20S proteasome subunit alpha 5	General								1.06
	20S proteasome subunit alpha 6	General		1.045
	20S proteasome subunit beta 4	General		1.61
	20S proteasome subunit beta 5	General			2.56
	20S proteasome subunit beta 7	General		1.375
	26S proteasome non ATPase regulatory subunit 12	General								1.22
	26S proteasome non ATPase regulatory subunit 9	General		1.14
	26s proteasome regulatory particle atpase rpt3p	General		1.08
	26S proteasome regulatory subunit N10	General		1.07						1.125
	26S proteasome regulatory subunit N11	General		1.18						1.315
	26S proteasome regulatory subunit N12	General		1.34
	26S proteasome regulatory subunit N2	General								1.495
	26S proteasome regulatory subunit N3	General		1.09
	26S proteasome regulatory subunit N4	General		1.14						-1.24
	26S proteasome regulatory subunit N5	General		1.915	1.71					1.22
	26S proteasome regulatory subunit N7	General		2.08	-3.71					1.365
	26S proteasome regulatory subunit N8	General		1.31						1.1
	26S proteasome regulatory subunit N9+A27	General								1.31
	26S proteasome regulatory subunit RPN12	General		1.34
	26S proteasome regulatory subunit RPN7	General		2.08
	26S proteasome regulatory subunit RPN8	General		1.31
	26S proteasome regulatory subunit T2	General		1.16
	26S proteasome regulatory subunit T3	General		1.08	-1.03
	26S proteasome regulatory subunit T4	General								1.14
	26S proteasome regulatory subunit T5	General	1.97
	26S proteasome regulatory subunit T6	General	1.1
	26S proteasome subunit P45	General		1.16
	acylglycerol lipase	General			1.11					-2.444
	B type subunit of proteasome	General		1.375						1.24
	D isomer specific 2 hydroxyacid dehydrogenase NAD binding	General					-1.03
	D lactate dehydrogenase cytochrome	General		1.35						-1.32
	E3 ubiquitin protein ligase TOM1	General			1.59					-1.575
	non ATPase unit of 26S proteasome complex	General		1.915
	Phytoene desaturase	General					-1.04
	Pleiotropic ABC efflux transporter	General								-1.345
	proteasome 26S subunit	General			-3.71					1.06
	proteasome regulatory subunit C terminal domain containing	General		1.09						1.03
	ribosome biogenesis	General					1.19
	ribosome biogenesis ATPase	General					1.435			1.5
	ribosome biogenesis BMS1	General								-1.51
	Ribosome biogenesis RLP24	General		-1.64
	Subunit of the 26S proteasome substrate of the N acetyltransferase Nat1p	General								1.495
	Chaperone DnaJ	Heat								2.1425
	Co chaperone	Heat			-1.37
	E3 ubiquitin protein ligase HUWE1	Heat			1.59					-1.575
	exosome complex component CSL4	Heat					-1.07
	exosome complex component RRP4	Heat		-1.23						1.14
	exosome complex component RRP40	Heat								1.28
	exosome complex component RRP43	Heat						1.14		1.02
	exosome complex component RRP45	Heat								1.54
	exosome complex exonuclease	Heat								1.14
	exosome complex LRP1	Heat		-1.34
	heat shock 110kDa	Heat								1.3525
	Heat shock 70 kDa	Heat		-1.32
	heat shock 70kDa 1 2 6 8	Heat		-1.165	-7.40149e-17		1.03	1.775		2.51
	heat shock SSB	Heat						1.75
	Heat shock SSB1	Heat						1.8
	HSP70 co chaperone SNL1	Heat		1.01
	Hsp70 family ATPase SSB2	Heat		-1.01
	hsp70 like	Heat								2.51
	hsp75 like	Heat					1.03
	lumenal Hsp70	Heat								1.76
	molecular chaperone DnaK	Heat								1.11
	small ubiquitin related modifier	Heat			-1.93
	citrate synthase	Iron						-1.05		-7.04
	nitrate reductase	Nitrosative						3.095
	nitrate reductase NAD P H	Nitrosative						3.095
	S formylglutathione hydrolase	nitrosative								-1.63
	abc transporter	Nutrient			-3.41
	Eukaryotic translation initiation factor 5	Nutrient								1.02
	general substrate transporter	Nutrient	1.05
	Major facilitator superfamily domain general substrate transporter	Nutrient						1.2
	MFS general substrate transporter	Nutrient								1.08667
	MFS monosaccharide transporter	Nutrient					1.07
	MFS transporter SP family sugar H+ symporter	Nutrient	1.05	-1.49	1.3		1.26	-2.32		-0.932632
	monosaccharide transporter	Nutrient						-2.32
	sugar transporter	Nutrient					1.45
	ZEB2 regulated ABC transporter 1	Nutrient								1.26
	3' 2' 5' bisphosphate nucleotidase	Osmotic			-1.05
	3' 5' cyclic nucleotide phosphodiesterase	Osmotic								1.12
	3' 5' cyclic nucleotide phosphodiesterase 1	Osmotic								1.12
	C 8 sterol isomerase	Osmotic								2.07
	calcium calmodulin dependent kinase I	Osmotic	1.05		-3.37					-1
	cardiolipin synthase CMP forming	Osmotic								2.525
	carnitine O acetyltransferase	Osmotic		-1.37667	-3.9		-1.73			-3.0275
	Carnitine O acetyltransferase mitochondrial	Osmotic								-1.9
	glycerol 3 phosphate dehydrogenase	Osmotic								-1.1525
	Glycerol 3 phosphate dehydrogenase mitochondrial	Osmotic								-1.985
	glycerol 3 phosphate dehydrogenase NAD + GPD1	Osmotic								1.57
	glycerol 3 phosphate dehydrogenase NAD+	Osmotic		-1.27						1.5875
	hexose transporter HXT10	Osmotic		-1.49						1.77
	hexose transporter HXT14	Osmotic								-1.93
	high affinity glucose transporter RGT2	Osmotic								-2.52
	High affinity hexose transporter HXT6	Osmotic								-0.155
	Lysophospholipase NTE1	Osmotic								-1.4
	osmolarity two component system phosphorelay intermediate YPD1	Osmotic						1.99
	osmolarity two component system response regulator SKN7	Osmotic			1.8
	osmolarity two component system response regulator SSK1	Osmotic	2.49							1.185
	osmolarity two component system sensor histidine kinase NIK1	Osmotic	-1.12
	osmolarity two component system sensor histidine kinase SLN1	Osmotic								-1.2
	Serine threonine protein phosphatase PP Z	Osmotic								1.25
	solute carrier family 25 peroxisomal adenine nucleotide transporter member 17	Osmotic								-2
	target of rapamycin complex 2 subunit MAPKAP1	Osmotic								-1.2
	trehalose 6 phosphate hydrolase	Osmotic						-1.46		-3.09
	trehalose 6 phosphate synthase complex regulatory subunit	Osmotic								-1.52
	trehalose 6 phosphate synthase phosphatase	Osmotic								-1.02
	Trehalose synthase complex regulatory subunit TPS3	Osmotic								-1.98
	2 acylglycerol O acyltransferase 2	Oxidative								-3.225
	5 oxoprolinase	Oxidative						-2	4.1325
	5 oxoprolinase ATP hydrolysing	Oxidative			1.52			-2	4.1325	-1.395
	alkyl hydroperoxide reductase 1	Oxidative								-3.4
	Cardiolipin specific deacylase 1 mitochondrial	Oxidative								-1.41333
	catalase	Oxidative						1.2		-2.36
	Citrate synthase mitochondrial	Oxidative								-7.04
	cyclin dependent kinase 2	Oxidative			1.22
	Cytochrome b c1 complex subunit	Oxidative								-1.48
	cytochrome b2	Oxidative					-1.11		-1.17
	cytochrome b5 reductase	Oxidative			1.14					2.84
	cytochrome b6 f complex iron sulfur subunit	Oxidative
	cytochrome c	Oxidative			-1.68
	cytochrome c like domain containing	Oxidative			-1.68
	Cytochrome c oxidase assembly COX11 mitochondrial	Oxidative								1.58
	Cytochrome c oxidase assembly Cu2+ chaperone	Oxidative		1.05
	cytochrome c oxidase assembly subunit 11	Oxidative					1.41			1.58
	cytochrome c oxidase assembly subunit 17	Oxidative		1.05
	cytochrome c oxidase chain VI	Oxidative			1.22
	Cytochrome c oxidase polypeptide 4 mitochondrial	Oxidative								-1.72
	Cytochrome c oxidase polypeptide 6A mitochondrial	Oxidative								-2.21
	Cytochrome c oxidase polypeptide VIII mitochondrial	Oxidative								-2.66
	cytochrome c oxidase subunit 1	Oxidative								-2.74
	Cytochrome c oxidase subunit 1 n1 TaxHypocrea jecorina RepIDQ8SHP5 HYPJE	Oxidative
	cytochrome c oxidase subunit 2	Oxidative				-1.435
	cytochrome c oxidase subunit 4	Oxidative		-1.05
	cytochrome c oxidase subunit 5a	Oxidative		-1.07	1.22					-1.08
	Cytochrome c oxidase subunit 5A mitochondrial	Oxidative								-1.08
	cytochrome c oxidase subunit 5b	Oxidative			1.28					-1.72
	Cytochrome c oxidase subunit 6 mitochondrial	Oxidative		-1.07
	cytochrome c oxidase subunit 6a	Oxidative			2.33					-2.21
	cytochrome c oxidase subunit 6b	Oxidative					-1.03			-1.96
	cytochrome c oxidase subunit 6B variant	Oxidative					-1.03
	cytochrome c oxidase subunit 7c	Oxidative		-1.02						-2.66
	cytochrome c oxidase subunit II	Oxidative				-1.435
	cytochrome c oxidase subunit VB domain containing	Oxidative			1.28
	cytochrome P450	Oxidative	1.78		-1.74			-1.02
	cytochrome P450 family 3 subfamily A	Oxidative					-1.61	-0.01
	cytochrome P450 NADPH cytochrome P450 reductase	Oxidative	1.78				-1.52
	dihydroxyacid dehydratase	Oxidative								1.44
	Disulfide bond oxidoreductase YfcG	Oxidative								-1.125
	DNA repair RAD51	Oxidative								2.532
	DNA repair RAD51 like	Oxidative								2.25
	gamma glutamyltranspeptidase glutathione hydrolase	Oxidative	1.32				-1.21
	gamma glutamyltranspeptidase glutathione hydrolase leukotriene C4 hydrolase	Oxidative			-2.91
	glutamate cysteine ligase catalytic subunit	Oxidative								1.915
	glutaredoxin glutathione dependent peroxiredoxin	Oxidative								-1.875
	Glutathione independent glyoxalase HSP31	Oxidative								-1.65667
	Glutathione reductase	Oxidative								1.48
	glutathione reductase NADPH	Oxidative								1.48
	glutathione s transferase	Oxidative					-1.61	1.93		-1.14
	glutathione S transferase N terminal domain containing	Oxidative					-1.5
	glutathione S transferase P	Oxidative
	glutathione synthase	Oxidative		1.26						1.2
	Glutathione synthetase	Oxidative		1.26						1.2
	glyceraldehyde 3 phosphate dehydrogenase	Oxidative		-1.04						-2.108
	glyceraldehyde 3 phosphate dehydrogenase C2	Oxidative
	hexokinase	Oxidative		0.376667	1.01
	Histidine kinase SLN1	Oxidative								-1.2
	homocitrate synthase	Oxidative					1.04
	Hydantoinase B oxoprolinase	Oxidative			1.52
	isocitrate dehydrogenase	Oxidative						-1.16		2.63
	isocitrate dehydrogenase NAD dependent	Oxidative								3
	isocitrate dehydrogenase NAD+	Oxidative			1.31					2.62875
	L lactate cytochrome c oxidoreductase preprotein	Oxidative								-2.08
	L lactate dehydrogenase cytochrome	Oxidative	-1.59		0.28		-1.19333		-1.105	-2.504
	lactoylglutathione lyase	Oxidative					-1.03			-1.85
	mitochondrial D lactate ferricytochrome c oxidoreductase	Oxidative		1.35
	Mitochondrial peroxiredoxin PRX1	Oxidative								-1.875
	Monoglyceride lipase	Oxidative								-2.444
	NADH cytochrome b5 reductase 3	Oxidative
	nicotinamidase	Oxidative		1.3						-2.2575
	nicotinamidase pyrazinamidase	Oxidative	1.31
	nicotinate phosphoribosyltransferase	Oxidative		1.49						-1.51
	P type Ca2+ transporter type 2A	Oxidative								1.58
	peroxiredoxin 5	Oxidative					-1.01			-3.555
	peroxiredoxin 5 atypical 2 Cys peroxiredoxin	Oxidative					-1.01			-3.4
	peroxiredoxin 6	Oxidative					-2.28		2.94
	Peroxisomal biogenesis factor 6	Oxidative								-1.8
	peroxisomal catalase A	Oxidative								-1.8
	pyrroline 5 carboxylate reductase	Oxidative					1.18
	related to cytochrome b type NAD P H oxidoreductase	Oxidative			1.14
	ribonuclease Z	Oxidative			-1.05					1.47
	ribulose phosphate 3 epimerase	Oxidative								-1.28
	S glutathione dehydrogenase	Oxidative			-1.22
	S hydroxymethyl glutathione dehydrogenase	Oxidative	1.02				-1.34
	subunit of a heterodimeric peroxisomal atp binding cassette transporter complex pxa1p pxa2p	Oxidative								-2.7
	Superoxide dismutase	Oxidative								-0.97
	superoxide dismutase Fe Mn family	Oxidative								-0.97
	ubiquinol cytochrome c reductase chain	Oxidative		-1.03
	ubiquinol cytochrome c reductase subunit 10	Oxidative		-1.09						-1.48
	ubiquinol cytochrome c reductase subunit 8	Oxidative		-1.03
	ubiquinol cytochrome c reductase subunit 9	Oxidative					-1.32
	ubiquitin related modifier 1	Oxidative						1.06		1.42
	bifunctional ATP dependent DNA helicase	Replication			1.41
	DNA excision repair	Replication								1.365
	DNA excision repair ERCC 1	Replication					-1.75
	DNA excision repair ERCC 2	Replication								1.365
	DNA replication ATP dependent helicase Dna2	Replication			1.41
	Histone lysine N methyltransferase	Replication								1.425
	Replication A 32 kDa subunit	Replication								1.08
	Replication A 70 kDa DNA binding subunit	Replication								1.7525
	Serine threonine protein kinase CHK1	Replication		2.26
