# Supplementary material for: Response to Cold: A Comparative Transcriptomic Analysis in Eight Cold-Adapted Yeasts
Source: Front Microbiol. 2022 Feb 23;13:828536. doi: 10.3389/fmicb.2022.828536 (PMC8905146; doi:10.3389/fmicb.2022.828536)
Supplement: Supplementary Table 4 — Correlation between amino acid parameters and growth parameters of yeasts. The parameters for which significant differences were found (Tukey post hoc tests, p < 0.05) were used for calculations. The comparisons were made considering the data from all yeast (All) or grouped according to growth parameters as those having high or low optimal temperature for growth (OTGH, OTGL) or high or low growth rate (GRH, GRL). Comparisons were performed globally (A) and according to the classification of ORFs by metabolic pathways (B). [file Table_4.XLSX]

## Sheet: S4
	Table S4. Correlation between amino acid parameters and growth parameters of yeasts. The parameters for which significant differences were found in ANOVA-Tukey analysis were used for calculations. The comparisons were made considering the data from all yeast (All) or grouped according to growth parameters as those having high or low optimal temperature for growth (OTGH, OTGL) or high or low growt…
	A							B
	Yeast comparison	OTG-Gr	Parameter	Slope Value	Slope Standard Error	Statistics Adj. R-Square		Yeast comparison	Pathway	OTG-Gr	Parameter	Slope Value	Slope Standard Error	Statistics Adj. R-Square
	All	GR	M1+2	1.225	0.656	0.453		All	2-Oxocarboxylic acid metabolism	OTG	Vf	0.167
	All	GR	M2	-0.165	0.058	0.502		All	Amino acid metabolism	OTG	Vf	0.316	0.103	0.808
	All	GR	Vf	0.743	0.659	0.024		All	Apoptosis	OTG	Vf	1.008
	All	GR	VMf	-0.425	0.199	0.245		All	Biosynthesis of amino acids	OTG	Vf	0.315	0.068	0.911
	All	OTG	M1+2	0.115	0.069	0.368		All	Biosynthesis of cofactors	GR	Vf	-6.761
	All	OTG	M2	-0.064	0.007	0.965		All	Biosynthesis of cofactors	OTG	Vf	0.037	0.03	0.21
	All	OTG	Vf	0.129	0.056	0.516		All	Biosynthesis of secondary metabolites	GR	Vf	-4.663
	All	OTG	VMf	-0.019	0.012	0.281		All	Biosynthesis of secondary metabolites	OTG	Vf	0.225	0.064	0.848
	GRH	OTG	M1+2	-2.547				All	Calcium signaling pathway	GR	M1+2	15.728
	GRH	OTG	M2	-0.112				All	Carbohydrate metabolism	GR	Vf	15.544
	GRL	OTG	M1+2	-0.049				All	Carbohydrate metabolism	OTG	Vf	0.041	0.002	0.994
	GRL	OTG	M2	-0.066	0.03	0.503		All	Cell cycle	OTG	Vf	0.166	0.069	0.708
	GRL	OTG	Vf	0.186	0.047	0.789		All	Cell growth and death	OTG	Vf	0.091	0.027	0.835
	GRL	OTG	VMf	-0.019	0.012	0.446		All	Cellular Processes	OTG	Vf	0.325	0.154	0.635
	OTGH	GR	M2	0.271	0.22	0.114		All	Cellular Processes	OTG	VMf	-0.132
	OTGH	GR	Vf	-1.526	1.052	0.181		All	Energy metabolism	OTG	Vf	0.249	0.041	0.948
	OTGH	GR	VMf	-0.553	0.436	0.132		All	Environmental Information Processing	GR	Vf	0.56	0.304	0.375
	OTGL	GR	M2	1.341				All	Environmental Information Processing	GR	VMf	-0.827
	OTGL	GR	VMf	0.642	0.168	0.819		All	Environmental Information Processing	OTG	Vf	-0.027	0.01	0.755
								All	Environmental Information Processing	OTG	VMf	-0.208
								All	Fatty acid metabolism	GR	VMf	-6.677
								All	Folding sorting and degradation	GR	Vf	1.422	1.408	0.003
								All	Genetic Information Processing	GR	M1+2	-0.274	0.041	0.955
								All	Genetic Information Processing	OTG	M1+2	0.269	0.054	0.923
								All	Genetic Information Processing	OTG	M2	-0.036	0.019	0.552
								All	Genetic Information Processing	OTG	Vf	0.313	0.046	0.957
								All	Genetic Information Processing	OTG	VMf	0
								All	Global and overview maps	GR	M2	-0.116	0.073	0.237
								All	Global and overview maps	GR	VMf	-0.447	0.237	0.299
								All	Global and overview maps	OTG	Vf	0.03	0.017	0.529
								All	Global and overview maps	OTG	VMf	0.0005
								All	Glycan biosynthesis and metabolism	GR	Vf	21.967
								All	Glycan biosynthesis and metabolism	GR	VMf	0.796	0.183	0.9
								All	Glycan biosynthesis and metabolism	OTG	Vf	-0.029	0.027	0.083
								All	Glycan biosynthesis and metabolism	OTG	VMf	-0.053
								All	Lipid metabolism	GR	VMf	-3.187	1.408	0.452
								All	Lipid metabolism	OTG	VMf	-0.237	0.031	0.967
								All	meiosis	OTG	Vf	0.158	0.005	0.998
								All	Metabolic pathways	GR	VMf	0.534	0.325	0.297
								All	Metabolic pathways	OTG	Vf	0.034	0.021	0.462
								All	Metabolic pathways	OTG	VMf	-0.003
								All	Metabolism	GR	M1+2	1.535	0.812	0.462
								All	Metabolism	GR	M2	-0.13	0.073	0.306
								All	Metabolism	GR	VMf	-0.495	0.389	0.064
								All	Metabolism	OTG	M1+2	-0.757
								All	Metabolism	OTG	M2	-0.553
								All	Metabolism of cofactors and vitamins	OTG	Vf	0.307	0.13	0.699
								All	Metabolism of terpenoids and polyketides	OTG	Vf	-0.035
								All	Microbial metabolism in diverse environments	OTG	Vf	0.257	0.041	0.951
								All	mRNA surveillance pathway	OTG	Vf	0.417
								All	Proteasome	OTG	Vf	0.158
								All	Protein export	OTG	Vf	0.055
								All	Replication and repair	GR	M2	-8.804	0.272	0.998
								All	Replication and repair	OTG	Vf	0.079	0.018	0.852
								All	Ribosome biogenesis in eukaryotes	GR	Vf	3.618
								All	Ribosome biogenesis in eukaryotes	OTG	Vf	0.096
								All	RNA degradation	OTG	Vf	0.38
								All	Sphingolipid metabolism	OTG	VMf	0.115
								All	Spliceosome	OTG	Vf	0.124	0.026	0.918
								All	Transcription	GR	Vf	1.337	0.308	0.856
								All	Transcription	OTG	Vf	0.065	0.037	0.516
								All	Translation	GR	Vf	3.176	0.902	0.695
								All	Translation	OTG	Vf	0.286	0.047	0.947
								All	Transport and catabolism	GR	VMf	0.179
								All	Xenobiotics biodegradation and metabolism	GR	Vf	24.546
								All	Xenobiotics biodegradation and metabolism	OTG	Vf	0.003
								GrH	Amino acid metabolism	OTG	Vf	-0.064
								GrH	Cellular Processes	OTG	M1+2	-4.767
								GrH	Cellular Processes	OTG	Vf	-0.054
								GrH	Environmental Information Processing	OTG	M1+2	-5.649
								GrH	Environmental Information Processing	OTG	VMf	-0.357
								GrH	Fatty acid elongation	OTG	VMf	0.104
								GrH	Fatty acid metabolism	OTG	VMf	-0.101
								GrH	Folding sorting and degradation	OTG	Vf	0.106
								GrH	Genetic Information Processing	OTG	Vf	0.019
								GrH	Genetic Information Processing	OTG	VMf	-0.039
								GrH	Global and overview maps	OTG	Vf	0.002
								GrH	Global and overview maps	OTG	VMf	-0.049
								GrH	Glycan biosynthesis and metabolism	OTG	VMf	-0.051
								GrH	Lipid metabolism	OTG	VMf	-0.072
								GrH	Metabolic pathways	OTG	VMf	-0.075
								GrH	Metabolism	OTG	M1+2	0.094
								GrH	Metabolism	OTG	M2	-0.168
								GrH	Metabolism	OTG	Vf	0.002
								GrH	Replication and repair	OTG	Vf	-0.121
								GrH	Signal transduction	OTG	VMf	-0.25
								GrH	Transcription	OTG	Vf	-0.248
								GrH	Translation	OTG	Vf	0.07
								GrH	Transport and catabolism	OTG	Vf	-0.027
								GrL	Amino acid metabolism	OTG	Vf	0.112	0.088	0.235
								GrL	Apoptosis	OTG	Vf	1.296
								GrL	Biosynthesis of amino acids	OTG	Vf	0.079
								GrL	Biosynthesis of cofactors	OTG	Vf	0.291	8.922e-06	1
								GrL	Biosynthesis of secondary metabolites	OTG	Vf	0.087	0.051	0.488
								GrL	Carbohydrate metabolism	OTG	Vf	0.083	0.027	0.809
								GrL	Cell cycle	OTG	Vf	0.683	0.204	0.836
								GrL	Cell growth and death	OTG	Vf	0.523	0.187	0.772
								GrL	Cellular Processes	OTG	Vf	0.446	0.124	0.8
								GrL	Endocytosis	OTG	Vf	-0.018
								GrL	Genetic Information Processing	OTG	M1+2	0.336	0.033	0.981
								GrL	Genetic Information Processing	OTG	Vf	0.341	0.03	0.976
								GrL	Global and overview maps	OTG	M2	-0.013
								GrL	Glycan biosynthesis and metabolism	OTG	Vf	-0.049	0.035	0.326
								GrL	meiosis	OTG	Vf	0.372
								GrL	Metabolic pathways	OTG	Vf	0.056	0.041	0.284
								GrL	Metabolism	OTG	Vf	0.157	0.035	0.829
								GrL	Microbial metabolism in diverse environments	OTG	Vf	0.11
								GrL	Nucleotide excision repair	OTG	Vf	0.479
								GrL	Protein export	OTG	Vf	0.107
								GrL	Spliceosome	OTG	Vf	0.035
								GrL	Transcription	OTG	Vf	0.128	0.105	0.194
								GrL	Translation	OTG	Vf	0.307	0.053	0.942
								OTGH	Biosynthesis of cofactors	GR	Vf	-2.831
								OTGH	Biosynthesis of secondary metabolites	GR	Vf	-2.021
								OTGH	Carbohydrate metabolism	GR	Vf	-2.804
								OTGH	Cell cycle	GR	Vf	-3.044
								OTGH	Cell growth and death	GR	Vf	9.038	8.104	0.109
								OTGH	Cellular Processes	GR	M1+2	17.928	6.951	0.739
								OTGH	Cellular Processes	GR	Vf	3.414	2.856	0.079
								OTGH	Fatty acid elongation	GR	VMf	1.641
								OTGH	Folding sorting and degradation	GR	Vf	7.06	3.706	0.467
								OTGH	Genetic Information Processing	GR	Vf	6.908	3.54	0.483
								OTGH	Global and overview maps	GR	M2	-2.693
								OTGH	Glycan biosynthesis and metabolism	GR	Vf	1.68
								OTGH	Glycan biosynthesis and metabolism	GR	VMf	-5.385
								OTGH	Lipid metabolism	GR	VMf	-9.396	8.171	0.139
								OTGH	Metabolic pathways	GR	Vf	5.431	5.28	0.028
								OTGH	Metabolism	GR	M2	-2.737	0.551	0.922
								OTGH	Metabolism	GR	Vf	2.048	1.766	0.064
								OTGH	Metabolism	GR	VMf	-2.006	0.943	0.54
								OTGH	Metabolism of cofactors and vitamins	GR	Vf	-0.251
								OTGH	Replication and repair	GR	Vf	8.231	5.589	0.28
								OTGH	Spliceosome	GR	Vf	44.427
								OTGH	Translation	GR	Vf	6.354	2.535	0.638
